# Supplementary material for: Probiotic Bacillus Strains Enhance T Cell Responses in Chicken
Source: Microorganisms. 2023 Jan 19;11(2):269. doi: 10.3390/microorganisms11020269 (PMC9965164; doi:10.3390/microorganisms11020269)
Supplement: Supplementary file 1 [file microorganisms-11-00269-s001.zip]

Archive with 1 entries (1 files):
- microorganisms-2142581-supplementary.pdf
